# Supplementary material for: Comprehensive Analysis of Bacterial Communities and Microbiological Quality of Frozen Edible Insects
Source: Foods. 2025 Jul 1;14(13):2347. doi: 10.3390/foods14132347 (PMC12249108; doi:10.3390/foods14132347)
Supplement: Supplementary file 1 [file foods-14-02347-s001.zip]

Archive with 1 entries (1 files):
- foods-3705279-supplementary.pdf
